# Supplementary material for: Effects of Walking Speed and Added Mass on Hip Joint Quasi-Stiffness in Healthy Young and Middle-Aged Adults
Source: Sensors (Basel). 2023 May 6;23(9):4517. doi: 10.3390/s23094517 (PMC10181717; doi:10.3390/s23094517)
Supplement: Supplementary file 1 [file sensors-23-04517-s001.zip]

Archive with 1 entries (1 files):
- sensors-2309364-supplementary.pdf
